# Supplementary material for: The microRNA-29ab1/Zfp36/AR Axis in the Hypothalamus Regulates Male-Typical Behaviors in Mice
Source: Int J Mol Sci. 2024 Dec 5;25(23):13089. doi: 10.3390/ijms252313089 (PMC11642693; doi:10.3390/ijms252313089)
Supplement: Supplementary file 1 [file ijms-25-13089-s001.zip]

Archive with 2 entries (2 files):
- Supplementary Table 1-3.pdf
- Supplementary Table 4-9.xlsx
