# Supplementary material for: The microRNA-29ab1/Zfp36/AR Axis in the Hypothalamus Regulates Male-Typical Behaviors in Mice
Source: Int J Mol Sci. 2024 Dec 5;25(23):13089. doi: 10.3390/ijms252313089 (PMC11642693; doi:10.3390/ijms252313089)
Supplement: Supplementary file 1 [file ijms-25-13089-s001.zip › Supplementary Table 4-9.xlsx]

## Sheet: Table S4
Table S4. The GO enrichments of up-regulated DEGs of hypothalamus of WT and miR-29ab1-/- mice.
ONTOLOGY	Description	GeneRatio	BgRatio	pvalue	p.adjust	qvalue	geneID	Count
BP	cell chemotaxis	11/185	308/28564	5.8496e-06	0.0116173	0.0104748	Dusp1/Epha2/Cxcl2/Nr4a1/Ch25h/Ccl17/Retnlg/Bst1/Mst1/Cxcl1/S100a8	11
BP	keratinocyte differentiation	8/185	158/28564	9.36127e-06	0.0116173	0.0104748	Fosl2/Epha2/Ppl/Ptgs2/Zfp36/Tgm1/Stfa2l1/Sprr1a	8
BP	leukocyte chemotaxis	9/185	230/28564	2.04946e-05	0.0169559	0.0152883	Dusp1/Cxcl2/Ch25h/Ccl17/Retnlg/Bst1/Mst1/Cxcl1/S100a8	9
BP	epidermal cell differentiation	9/185	244/28564	3.25847e-05	0.0202188	0.0182303	Maff/Fosl2/Epha2/Ppl/Ptgs2/Zfp36/Tgm1/Stfa2l1/Sprr1a	9
BP	formation of primary germ layer	6/185	107/28564	7.15356e-05	0.0355103	0.0320178	Foxf1/Dusp1/Dusp5/Epha2/Hnf1a/Foxa2	6
BP	visual perception	7/185	163/28564	9.71205e-05	0.0400579	0.0361182	Rrh/Lrit3/Cabp4/Tulp1/Prph2/Arr3/Cplx3	7
BP	sensory perception of light stimulus	7/185	167/28564	0.000112976	0.0400579	0.0361182	Rrh/Lrit3/Cabp4/Tulp1/Prph2/Arr3/Cplx3	7
BP	negative regulation of proteolysis	10/185	368/28564	0.000153575	0.0404388	0.0364617	Ctla2a/Wfikkn1/Plaur/Ppp1r15a/Nr4a1/Il1r2/Ptgs2/Hnf1a/Itih4/Stfa2l1	10
BP	regulation of transcription from RNA polymerase II promoter in response to stress	4/185	42/28564	0.000157282	0.0404388	0.0364617	Egr1/Ppp1r15a/Atf3/Cebpb	4
BP	muscle organ development	10/185	377/28564	0.000186592	0.0404388	0.0364617	Lncpint/Maff/Egr1/Trim72/Nr4a1/Atf3/Fos/Cavin4/Lif/Cntf	10
BP	myeloid leukocyte migration	8/185	242/28564	0.000190648	0.0404388	0.0364617	Dusp1/Cxcl2/Ccl17/Retnlg/Bst1/Mst1/Cxcl1/S100a8	8
BP	placenta development	7/185	183/28564	0.000198807	0.0404388	0.0364617	Socs3/Junb/Lif/Ptgs2/Hnf1a/Cebpb/Ascl2	7
BP	leukocyte migration	10/185	386/28564	0.000225391	0.0404388	0.0364617	Dusp1/Cxcl2/Ch25h/Ccl17/Retnlg/Bst1/Mst1/Cxcl1/Crtam/S100a8	10
BP	epidermis development	10/185	388/28564	0.000234875	0.0404388	0.0364617	Lncpint/Maff/Fosl2/Epha2/Ppl/Ptgs2/Zfp36/Tgm1/Stfa2l1/Sprr1a	10
BP	regulation of DNA-templated transcription in response to stress	4/185	47/28564	0.000244393	0.0404388	0.0364617	Egr1/Ppp1r15a/Atf3/Cebpb	4
BP	sodium ion transport	8/185	259/28564	0.000301404	0.0438367	0.0395253	Per1/Pkd2l1/Cxcl1/Atp1a4/Slc10a6/Slc6a20b/Scn4b/Slc6a2	8
BP	detection of external stimulus	6/185	141/28564	0.000323571	0.0438367	0.0395253	Foxf1/Rrh/Pkd2l1/Cabp4/Tulp1/Prph2	6
BP	skin development	9/185	331/28564	0.000326515	0.0438367	0.0395253	Lncpint/Fosl2/Epha2/Ppl/Ptgs2/Zfp36/Tgm1/Stfa2l1/Sprr1a	9
BP	p38MAPK cascade	4/185	51/28564	0.000335575	0.0438367	0.0395253	Per1/Gadd45b/Dusp1/Zfp36	4
BP	skeletal muscle cell differentiation	5/185	95/28564	0.000390441	0.0484537	0.0436883	Maff/Egr1/Nr4a1/Atf3/Fos	5
BP	detection of light stimulus	4/185	54/28564	0.000418305	0.0494396	0.0445772	Rrh/Cabp4/Tulp1/Prph2	4
CC	photoreceptor outer segment	6/185	86/28585	2.07352e-05	0.00379455	0.00364503	Rrh/Atp1a4/Hnf1a/Tulp1/Prph2/Arr3	6
CC	non-motile cilium	7/185	168/28585	0.000116724	0.0071309	0.00684993	Rrh/Pkd2l1/Atp1a4/Hnf1a/Tulp1/Prph2/Arr3	7
CC	photoreceptor cell cilium	6/185	117/28585	0.0001169	0.0071309	0.00684993	Rrh/Atp1a4/Hnf1a/Tulp1/Prph2/Arr3	6
CC	9+0 non-motile cilium	6/185	131/28585	0.000216808	0.00842337	0.00809147	Rrh/Atp1a4/Hnf1a/Tulp1/Prph2/Arr3	6
CC	RNA polymerase II transcription regulator complex	8/185	249/28585	0.000230147	0.00842337	0.00809147	Maff/Fosl2/Atf3/Fos/Junb/Cebpb/Cebpd/Ascl2	8
MF	cytokine activity	9/182	231/28171	2.07522e-05	0.00786507	0.00712127	Tnfsf8/Cxcl2/Ccl17/Clcf1/Cxcl1/Lif/Csf3/Cntf/Gdf15	9
MF	cytokine receptor binding	9/182	316/28171	0.000227723	0.0324648	0.0293946	Tnfsf8/Cxcl2/Ccl17/Clcf1/Cd300lf/Cxcl1/Lif/Csf3/Cntf	9
MF	RNA polymerase II core promoter sequence-specific DNA binding	3/182	22/28171	0.000373134	0.0324648	0.0293946	Egr1/Fos/Cebpb	3
MF	growth factor binding	6/182	146/28171	0.000384352	0.0324648	0.0293946	Wfikkn1/Dusp1/Epha2/Lrrc32/Il1r2/Igfals	6
MF	growth factor activity	6/182	149/28171	0.000428295	0.0324648	0.0293946	Osgin1/Cxcl1/Lif/Csf3/Cntf/Gdf15	6
MF	sodium ion transmembrane transporter activity	6/182	158/28171	0.000583995	0.036889	0.0334004	Pkd2l1/Atp1a4/Slc10a6/Slc6a20b/Scn4b/Slc6a2	6

## Sheet: Table S5
Table S5. The GO enrichments of down-regulated DEGs of hypothalamus of WT and miR-29ab1-/- mice.
ONTOLOGY	Description	GeneRatio	BgRatio	pvalue	p.adjust	qvalue	geneID	Count
BP	cilium organization	15/264	408/28564	6.95788e-06	0.0142915	0.013718	Fam161b/Armc2/Ulk4/Ttc30a1/Tmem107/Rsph1/Bbs12/Lrrc43/Spef2/Dusp23/Bbs10/Rab29/Pifo/Daw1/Dnaaf1	15
BP	axoneme assembly	7/264	98/28564	3.59684e-05	0.0369395	0.0354573	Armc2/Ulk4/Rsph1/Lrrc43/Spef2/Daw1/Dnaaf1	7
MF	G protein-coupled purinergic nucleotide receptor activity	4/279	12/28171	4.37837e-06	0.00136167	0.00132734	P2ry13/Gpr34/P2ry12/P2ry6	4
MF	purinergic nucleotide receptor activity	4/279	19/28171	3.24588e-05	0.00336489	0.00328004	P2ry13/Gpr34/P2ry12/P2ry6	4
MF	nucleotide receptor activity	4/279	19/28171	3.24588e-05	0.00336489	0.00328004	P2ry13/Gpr34/P2ry12/P2ry6	4

## Sheet: Table S6
Table S6. The KEGG enrichments of up-regulated DEGs of hypothalamus of WT and miR-29ab1-/- mice.
ID	Description	GeneRatio	BgRatio	pvalue	p.adjust	qvalue	Count
mmu04657	IL-17 signaling pathway	10/83	93/9720	5.38208e-09	1.00645e-06	9.17786e-07	10
mmu04668	TNF signaling pathway	8/83	118/9720	6.86365e-06	0.000641751	0.000585217	8
mmu04060	Cytokine-cytokine receptor interaction	11/83	294/9720	3.73572e-05	0.0023286	0.00212346	11
mmu04630	JAK-STAT signaling pathway	7/83	171/9720	0.000622682	0.0291104	0.0265459	7

## Sheet: Table S7
Table S7. The KEGG enrichments of down-regulated DEGs of hypothalamus of WT and miR-29ab1-/- mice.
ID	Description	GeneRatio	BgRatio	pvalue	p.adjust	qvalue	Count
mmu05168	Herpes simplex virus 1 infection	23/89	462/9720	1.37207e-11	2.40113e-09	2.33974e-09	23

## Sheet: Table S8
Table S8. Three possible target genes of miR-29 predicted by TargetScan and miRWALK database.
No.	Gene	Full Name	Gene ID	log2FoldChange	padj
1	Emp1	epithelial membrane protein 1	13730	2.57239	2.52162e-16
2	Zfp36	zinc finger protein 36	22695	1.25809	0.000427502
3	Gpr156	G protein-coupled receptor 156	239845	2.34302	2.14643e-13

## Sheet: Table S9
Table S9. Information on top 10 hub genes in protein-protein interaction network ranked by MCC method.
Rank	Gene symbol	Scores	Full name	Location	Function	Ensembl Gene ID
1	Fos	748	FBJ osteosarcoma oncogene	Chromosome 12	This gene encodes a transcription factor involved in DNA-binding, regulating RNA polymerase II activity, and chromatin binding. It plays roles in osteoclast differentiation, muscle stretch response, and skeletal muscle differentiation, and is expressed in various tissues, including the brain and alimentary system.	ENSMUSG00000021250
2	Egr1	745	early growth response 1	Chromosome 18	This gene encodes a transcription factor involved in RNA polymerase II-specific DNA binding and gene regulation. It participates in processes like the cellular response to gamma radiation, BMP signaling, and skeletal muscle differentiation, and is expressed in various tissues, including the central nervous system and eye. It is also studied in relation to myelodysplastic syndrome and asthma in hu…	ENSMUSG00000038418
3	Junb	744	jun B proto-oncogene	Chromosome 8	This gene encodes a transcription factor involved in RNA polymerase II-specific DNA binding and transcription regulation, playing roles in processes such as embryo development and osteoblast proliferation. It is expressed in various systems, including the alimentary and cardiovascular systems, and is studied in relation to systemic lupus erythematosus.	ENSMUSG00000052837
4	Fosb	600	FBJ osteosarcoma oncogene B	Chromosome 7	This gene encodes a transcription factor involved in RNA polymerase II-specific DNA binding and transcription regulation, playing a role in cellular responses to calcium ions. It is expressed in various tissues, including the central nervous system, gut, skin, and urinary system.	ENSMUSG00000003545
5	Atf3	364	activating transcription factor 3	Chromosome 1	This gene encodes a transcription repressor involved in RNA polymerase II-specific DNA binding, regulating processes like cellular response to amino acid starvation, gene expression, and skeletal muscle differentiation. It is expressed in various tissues, including the brain, cardiovascular system, and alimentary system, and is orthologous to human ATF3.	ENSMUSG00000026628
6	Fosl2	360	fos-like antigen 2	Chromosome 5	This gene encodes a transcription factor involved in RNA polymerase II-specific DNA binding and chromatin binding, regulating processes like keratinocyte development and fibroblast proliferation. It is expressed in various tissues, including the skin, skeleton, and telencephalon, and is studied in relation to idiopathic pulmonary fibrosis and systemic scleroderma.	ENSMUSG00000029135
6	Dusp1	360	dual specificity phosphatase 1	Chromosome 17	This gene encodes a protein with MAP kinase binding and phosphatase activity, involved in negatively regulating the MAPK cascade, cell proliferation, and protein dephosphorylation. It is expressed in various tissues, including the central nervous system and sensory organs, and its human ortholog, DUSP1, is implicated in breast cancer.	ENSMUSG00000024190
8	Nr4a1	264	nuclear receptor subfamily 4, group A, member 1	Chromosome 15	This gene encodes a transcription activator involved in RNA polymerase II-specific DNA binding, regulating processes such as fat cell differentiation, cell cycle, and apoptosis. It is expressed in tissues including bone, the nervous system, and the hemolymphoid system, and is orthologous to human NR4A1.	ENSMUSG00000023034
9	Cebpb	121	CCAAT/enhancer binding protein beta	Chromosome 2	This gene encodes a transcription activator involved in RNA polymerase II-specific DNA binding and enzyme binding, regulating processes such as liver development, leukocyte differentiation, and response to bacteria. It is expressed in various tissues, including the adrenal gland and alimentary system, and is studied in relation to cleidocranial dysplasia and viral infectious diseases.	ENSMUSG00000056501
10	Zfp36	120	zinc finger protein 36	Chromosome 7	This gene encodes a protein involved in RNA binding, 14-3-3 protein interaction, and regulation of gene expression, influencing processes like the p38MAPK cascade and inflammatory response. It is expressed in various tissues, including the brain and alimentary system, and is studied in relation to rheumatoid arthritis. It is orthologous to human ZFP36.	ENSMUSG00000044786
